# Supplementary material for: MicroRNAs Associated with Parenchymal Hematoma After Endovascular Mechanical Reperfusion for Acute Ischemic Stroke in Rats
Source: Biomedicines. 2025 Feb 12;13(2):449. doi: 10.3390/biomedicines13020449 (PMC11853160; doi:10.3390/biomedicines13020449)
Supplement: Supplementary file 1 [file biomedicines-13-00449-s001.zip]

Archive with 1 entries (1 files):
- biomedicines-3423943-supplementary.pdf
